# Supplementary material for: Ozonized Water in Microbial Control: Analysis of the Stability, In Vitro Biocidal Potential, and Cytotoxicity
Source: Biology (Basel). 2021 Jun 12;10(6):525. doi: 10.3390/biology10060525 (PMC8231602; doi:10.3390/biology10060525)
Supplement: Supplementary file 1 [file biology-10-00525-s001.zip]

Archive with 1 entries (1 files):
- biology-1229491-supplementary.pdf
